# Supplementary material for: The validity of the Czech version of Body Appreciation Scale-2 for adolescents
Source: J Eat Disord. 2023 Oct 5;11:176. doi: 10.1186/s40337-023-00897-7 (PMC10557209; doi:10.1186/s40337-023-00897-7)
Supplement: Supplementary file 2 — Additional file 2. Analytical script (R). [file 40337_2023_897_MOESM2_ESM.r]

# loading packages
library(lavaan)
library(semPlot) 
library(semTools)


# BAS-2: descriptive statistics, internal consistency?


# BAS-2: factor structure, model fit

BAS <-'bodyapp =~ APP1 + APP2 + APP3 + APP4 + APP5 
                + APP6 + APP7 + APP8 + APP 9 + APP10'

model_bas = cfa(BAS, data = data_exp, estimator = "MLR")

semPaths(model_bas, what ="path", whatLabels = "std", rotation = 4, 
         intercepts = FALSE, style = "lisrel",residScale = 10, 
         layout ="tree2", residuals = TRUE, curve  = 3, edge.label.cex = 1, 
         sizeLat = 9, sizeMan = 5, edge.color="black")

summary (model_bas, fit.measures= TRUE, standardized=TRUE)


# gender invariance: configural model (mutligroup model; loadings + intercepts vary freely)

config_bas = cfa(BAS, data = data_exp, estimator = "MLR", 
                 group = "GIRL")

summary (config_bas, fit.measures= TRUE, standardized=TRUE)


# metric model (fixed loadings)
metric_bas = cfa(BAS, data = data_exp, estimator = "MLR", 
                 group = "GIRL", group.equal = c("loadings"))
metric_comp <- compareFit(metric_bas, config_bas)
summary(metric_comp)


# scalar model (fixed intercepts)
scalar_bas = cfa(BAS, data = data_exp, estimator = "MLR", 
                 group = "GIRL", group.equal = c("loadings", "intercepts"))
scalar_comp <- compareFit(scalar_bas, metric_bas)
summary(scalar_comp)


# associations with other constructs

## fit indices, povolování res. korelací??
   #mi_model <-modindices(fit)


# internalization

inter <-'internalization =~ INTER1 + INTER2 + INTER3 + INTER4 + INTER5 
          INTER1 ~~ INTER5'

fit_inter = cfa(inter, data = data_exp, estimator = "MLR")

summary (fit_inter, fit.measures= TRUE, standardized=TRUE)


# appearance schematicity

schem <- 'schematicity =~ SCHEM1 + SCHEM2 + SCHEM3 + SCHEM5 + SCHEM6 + SCHEM7 + SCHEM8 + SCHEM9 + SHCEM10
          SCHEM6~~SHCEM10'

fit_schem <- cfa(schem, data = data_exp, estimator="MLR")

summary (fit_schem, fit.measures= TRUE, standardized=TRUE)


# self-esteem

self <- 'S =~ SELF1 + SELF2 + SELF3 + SELF4 + SELF5'

fit_self <- cfa(self, data = data_exp, estimator = "MLR")

summary(fit_self, fit.measures= TRUE, standardized=TRUE)


# depression

dep <- 'D =~ DEP1 + DEP2 + DEP3 + DEP4'

fit_dep <- cfa(dep, data = data_exp, estimator = "MLR")

summary(fit_dep, fit.measures= TRUE, standardized=TRUE)


# whole model:

model <- 'bodyapp =~ APP1 + APP2 + APP3 + APP4 + APP5 
                + APP6 + APP7 + APP8 + APP 9 + APP10
          schematicity =~ SCHEM1 + SCHEM2 + SCHEM3 + SCHEM5 
          + SCHEM6 + SCHEM7 + SCHEM8 + SCHEM9 + SHCEM10 
          internalization =~ INTER1 + INTER2 + INTER3 + INTER4 + INTER5 
          S =~ SELF1 + SELF2 + SELF3 + SELF4 + SELF5
          D =~ DEP1 + DEP2 + DEP3 + DEP4'

fit_model <- cfa(model, data = data_exp, estimator = "MLR")

summary(fit_model, fit.measures= TRUE, standardized=TRUE)


   
model <- 'bodyapp =~ APP1 + APP2 + APP3 + APP4 + APP5 
                + APP6 + APP7 + APP8 + APP 9 + APP10
          schematicity =~ SCHEM1 + SCHEM2 + SCHEM3 + SCHEM5 
          + SCHEM6 + SCHEM7 + SCHEM8 + SCHEM9 + SHCEM10 
          internalization =~ INTER1 + INTER2 + INTER3 + INTER4 + INTER5 
          S =~ SELF1 + SELF2 + SELF3 + SELF4 + SELF5
          D =~ DEP1 + DEP2 + DEP3 + DEP4'

fit_model_gender <- cfa(model, data = data_exp, estimator = "MLR", group = "GIRL")

summary(fit_model_gender, fit.measures= TRUE, standardized=TRUE)


## discrimination validity
model_bd <- 'bodyapp =~ BAS1 + BAS2 + BAS3 + BAS4 + BAS5 
                + BAS6 + BAS7 + BAS8 + BAS9 + BAS10
             bd =~ BD1 + BD2 + BD3 + BD4 + BD5'

fit_model_bd <- cfa(model_bd, data = data_panel, estimator = "MLR")

summary(fit_model_bd, fit.measures= TRUE, standardized=TRUE)
